# Supplementary material for: A new spiny frog of the genus Pristimantis (Anura, Strabomantidae) from the eastern slopes of the Ecuadorian Andes
Source: Zookeys. 2026 Feb 13;1269:83–105. doi: 10.3897/zookeys.1269.162260 (PMC12924051; doi:10.3897/zookeys.1269.162260)
Supplement: XML Treatment for Pristimantis fergusoni [file zookeys.1269.162260-treatment1.xml]

<!DOCTYPE tp:taxon-treatment
  PUBLIC "-//TaxonX//DTD Taxonomic Treatment Publishing DTD v0 20100105//EN" "tax-treatment-NSO.dtd">
<tp:taxon-treatment xmlns:tp="http://www.plazi.org/taxpub"><tp:treatment-meta><kwd-group><label>Taxon classification</label><kwd>
                <named-content content-type="kingdom">Animalia</named-content>
              </kwd><kwd>
                <named-content content-type="order">Anura</named-content>
              </kwd><kwd>
                <named-content content-type="family">Craugastoridae</named-content>
              </kwd></kwd-group><mixed-citation publication-type="journal"><person-group><name><surname>Reyes-Puig</surname><given-names>Juan Pablo</given-names></name><name><surname>Yánez-Muñoz</surname><given-names>Mario H.</given-names></name><name><surname>Ron</surname><given-names>Santiago R.</given-names></name><name><surname>Venegas</surname><given-names>Pablo J.</given-names></name><name><surname>Ortega</surname><given-names>Jhael</given-names></name><name><surname>Carrión-Olmedo</surname><given-names>Julio C.</given-names></name><name><surname>Reyes-Puig</surname><given-names>Carolina</given-names></name></person-group><article-title>A new spiny frog of the genus <italic><tp:taxon-name><tp:taxon-name-part taxon-name-part-type="genus" reg="Pristimantis">Pristimantis</tp:taxon-name-part></tp:taxon-name></italic> (<tp:taxon-name><tp:taxon-name-part taxon-name-part-type="order" reg="Anura">Anura</tp:taxon-name-part></tp:taxon-name>, <tp:taxon-name><tp:taxon-name-part taxon-name-part-type="family" reg="Strabomantidae">Strabomantidae</tp:taxon-name-part></tp:taxon-name>) from the eastern slopes of the Ecuadorian Andes</article-title><source>Zookeys</source><day>13</day><month>02</month><year>2026</year><volume>1269</volume><fpage>83</fpage><lpage>105</lpage><pub-id pub-id-type="doi">10.3897/zookeys.1269.162260</pub-id></mixed-citation></tp:treatment-meta><tp:nomenclature><tp:taxon-name><object-id xmlns:xlink="http://www.w3.org/1999/xlink" content-type="arpha" xlink:type="simple">6137E4E9-B56D-591A-A8DA-F27E0C3F94E0</object-id>
                    		<tp:taxon-name-part taxon-name-part-type="genus" reg="Pristimantis">Pristimantis</tp:taxon-name-part> <tp:taxon-name-part taxon-name-part-type="species" reg="fergusoni">fergusoni</tp:taxon-name-part>
                    	
                    		<object-id xmlns:xlink="http://www.w3.org/1999/xlink" content-type="zoobank" xlink:type="simple">https://zoobank.org/8C0982B1-55A6-468E-BDC9-C6AAAC749357</object-id>
                    	</tp:taxon-name><tp:taxon-status xmlns:xlink="http://www.w3.org/1999/xlink" xlink:type="simple">sp. nov.</tp:taxon-status><xref ref-type="fig" rid="F2">Figs 2</xref><xref ref-type="fig" rid="F3">, 3</xref><xref ref-type="fig" rid="F4">, 4</xref><xref ref-type="fig" rid="F5">, 5</xref><xref ref-type="fig" rid="F6">, 6</xref><xref ref-type="fig" rid="F7">, 7 Proposed standard English name: Ferguson’s Robber Frog Proposed standard Spanish name: Cutín de Ferguson</xref><tp:nomenclature-citation-list><tp:nomenclature-citation><tp:taxon-name>
                  <tp:taxon-name-part taxon-name-part-type="genus" reg="Pristimantis">Pristimantis</tp:taxon-name-part>
                </tp:taxon-name><comment> sp. nov. O INABIO et al. 2023: 41, fig. 166.</comment></tp:nomenclature-citation></tp:nomenclature-citation-list></tp:nomenclature><tp:treatment-sec sec-type="Generic placement"><title>Generic placement.</title><p>The new species is assigned within the genus <italic><tp:taxon-name><tp:taxon-name-part taxon-name-part-type="genus" reg="Pristimantis">Pristimantis</tp:taxon-name-part></tp:taxon-name></italic> based in our phylogeny and by having head as wide as body, tympanic membrane, and cranial crests usually differentiated, dentigerous process of vomer present, condition of the adductor muscle “S”, terminal discs on digits expanded, Toe V as long or longer than Toe III, skin on dorsum and venter variable (<xref ref-type="bibr" rid="B17">Heinicke et al. 2007</xref>).</p><fig id="F2" position="float" orientation="portrait"><object-id xmlns:xlink="http://www.w3.org/1999/xlink" content-type="doi" xlink:type="simple">10.3897/zookeys.1269.162260.figure2</object-id><object-id xmlns:xlink="http://www.w3.org/1999/xlink" content-type="arpha" xlink:type="simple">639D6E08-D816-5CB9-B487-0773BC4EF225</object-id><label>Figure 2.</label><caption><p>Dorsal, ventral, and lateral view of the holotype (DHMECN 13318) of <italic><tp:taxon-name><tp:taxon-name-part taxon-name-part-type="genus" reg="Pristimantis">Pristimantis</tp:taxon-name-part> <tp:taxon-name-part taxon-name-part-type="species" reg="fergusoni">fergusoni</tp:taxon-name-part></tp:taxon-name></italic> sp. nov. in preservative. Photographs by JPRP.</p></caption><graphic xmlns:xlink="http://www.w3.org/1999/xlink" xlink:href="zookeys-1269-083_article-162260__-g002.jpg" id="oo_1539720.jpg" position="float" orientation="portrait" xlink:type="simple"><uri content-type="original_file" xlink:type="simple">https://binary.pensoft.net/fig/1539720</uri></graphic></fig></tp:treatment-sec><tp:treatment-sec sec-type="Type material"><title>Type material.</title><p><bold><italic>Holotype</italic></bold>. • DHMECN 13318, adult female (Figs <xref ref-type="fig" rid="F2">2</xref>, <xref ref-type="fig" rid="F3">3</xref>, <xref ref-type="fig" rid="F5">5</xref>, <xref ref-type="fig" rid="F6">6</xref>), collected by Juan Pablo Reyes-Puig, Esteban Morales, and Luis Recalde, at Cerro Candelaria Reserve, Rio Verde, Baños, Tungurahua, Ecuador (<named-content xmlns:xlink="http://www.w3.org/1999/xlink" content-type="dwc:verbatimCoordinates" xlink:type="simple">1.463851°S, 78.302931°W</named-content>; 3210 m elevation) on 28 December 2016. <bold><italic>Paratypes</italic></bold>: •  (14 total; 8 ♂/ 6♀; Figs <xref ref-type="fig" rid="F3">3</xref>, <xref ref-type="fig" rid="F4">4</xref>). Ecuador: DHMECN 13317 and DHMECN 13320 adult females collected in the same locality and collection data of the holotype •  DHMECN 19390, adult female collected in the same locality and collection data of the holotype by Juan Pablo Reyes Puig and Esteban Morales on 25 July 2025 •  <named-content xmlns:xlink="http://www.w3.org/1999/xlink" content-type="dwc:institutional_code" xlink:title="Museo de Zoologia, Pontificia Universidad Catolica del Ecuador" xlink:href="https://scientific-collections.gbif.org/institution/1f33a2dd-ea62-4da3-b6f3-6fc19d259c99" xlink:type="simple"><abbrev content-type="institution" xlink:title="Museo de Zoología of the Pontificia Universidad Católica del Ecuador" xlink:type="simple">QCAZ</abbrev></named-content> 58581, <named-content xmlns:xlink="http://www.w3.org/1999/xlink" content-type="dwc:institutional_code" xlink:title="Museo de Zoologia, Pontificia Universidad Catolica del Ecuador" xlink:href="https://scientific-collections.gbif.org/institution/1f33a2dd-ea62-4da3-b6f3-6fc19d259c99" xlink:type="simple"><abbrev content-type="institution" xlink:title="Museo de Zoología of the Pontificia Universidad Católica del Ecuador" xlink:type="simple">QCAZ</abbrev></named-content> 58584, adult females collected by Juan Pablo Reyes-Puig, at Cerro Candelaria Reserve (<named-content xmlns:xlink="http://www.w3.org/1999/xlink" content-type="dwc:verbatimCoordinates" xlink:type="simple">1.462184°S, 78.303139°W</named-content>; 3200 m elevation) on 25 January 2015 •  <named-content xmlns:xlink="http://www.w3.org/1999/xlink" content-type="dwc:institutional_code" xlink:title="Museo de Zoologia, Pontificia Universidad Catolica del Ecuador" xlink:href="https://scientific-collections.gbif.org/institution/1f33a2dd-ea62-4da3-b6f3-6fc19d259c99" xlink:type="simple"><abbrev content-type="institution" xlink:title="Museo de Zoología of the Pontificia Universidad Católica del Ecuador" xlink:type="simple">QCAZ</abbrev></named-content> 58582, <named-content xmlns:xlink="http://www.w3.org/1999/xlink" content-type="dwc:institutional_code" xlink:title="Museo de Zoologia, Pontificia Universidad Catolica del Ecuador" xlink:href="https://scientific-collections.gbif.org/institution/1f33a2dd-ea62-4da3-b6f3-6fc19d259c99" xlink:type="simple"><abbrev content-type="institution" xlink:title="Museo de Zoología of the Pontificia Universidad Católica del Ecuador" xlink:type="simple">QCAZ</abbrev></named-content> 58583, <named-content xmlns:xlink="http://www.w3.org/1999/xlink" content-type="dwc:institutional_code" xlink:title="Museo de Zoologia, Pontificia Universidad Catolica del Ecuador" xlink:href="https://scientific-collections.gbif.org/institution/1f33a2dd-ea62-4da3-b6f3-6fc19d259c99" xlink:type="simple"><abbrev content-type="institution" xlink:title="Museo de Zoología of the Pontificia Universidad Católica del Ecuador" xlink:type="simple">QCAZ</abbrev></named-content> 58585 and <named-content xmlns:xlink="http://www.w3.org/1999/xlink" content-type="dwc:institutional_code" xlink:title="Museo de Zoologia, Pontificia Universidad Catolica del Ecuador" xlink:href="https://scientific-collections.gbif.org/institution/1f33a2dd-ea62-4da3-b6f3-6fc19d259c99" xlink:type="simple"><abbrev content-type="institution" xlink:title="Museo de Zoología of the Pontificia Universidad Católica del Ecuador" xlink:type="simple">QCAZ</abbrev></named-content> 58586 adult males collected in the same day and by same collectors than <named-content xmlns:xlink="http://www.w3.org/1999/xlink" content-type="dwc:institutional_code" xlink:title="Museo de Zoologia, Pontificia Universidad Catolica del Ecuador" xlink:href="https://scientific-collections.gbif.org/institution/1f33a2dd-ea62-4da3-b6f3-6fc19d259c99" xlink:type="simple"><abbrev content-type="institution" xlink:title="Museo de Zoología of the Pontificia Universidad Católica del Ecuador" xlink:type="simple">QCAZ</abbrev></named-content> 58581 •  DHMECN 19388 and 19389, males collected at the same locality and data collectors than DHMECN 19390 •  DHMECN 16176, male collected at the same locality of the holotype by Juan Pablo Reyes Puig on 11 November 2019; <named-content xmlns:xlink="http://www.w3.org/1999/xlink" content-type="dwc:institutional_code" xlink:title="Museo de Zoología, Universidad San Francisco de Quito" xlink:href="https://scientific-collections.gbif.org/institution/79985d89-7b6c-4c95-bcfe-fb38fcfba063" xlink:type="simple"><abbrev content-type="institution" xlink:title="Museo de Zoología of the Universidad San Francisco de Quito" xlink:type="simple">ZSFQ</abbrev></named-content> 3874; adult male collected by Carolina Reyes-Puig, Juan Pablo Reyes Puig, David Brito-Zapata, Lía Altamirano, Mateo Toral, Sebastián Ramos, Yelena Macías, Alejandra Romero, Larissa, Samay Lima and Max Cardenas at Chamana Reserve, Baños, Ulba, Tungurahua (<named-content xmlns:xlink="http://www.w3.org/1999/xlink" content-type="dwc:verbatimCoordinates" xlink:type="simple">1.42616°S, 78.39572°W</named-content>; 3015 m elevation) on 7 November 2019.</p></tp:treatment-sec><tp:treatment-sec sec-type="Diagnosis"><title>Diagnosis.</title><p>A new species of <italic><tp:taxon-name><tp:taxon-name-part taxon-name-part-type="genus" reg="Pristimantis">Pristimantis</tp:taxon-name-part></tp:taxon-name></italic> which can be distinguished by the following unique combination of morphological characters: (1) <abbrev xmlns:xlink="http://www.w3.org/1999/xlink" xlink:title="snout-vent length" xlink:type="simple">SVL</abbrev> 18–22.9 mm in females (<italic>n</italic> = 6) and 12.2–16.4 mm in males (<italic>n</italic> = 8); (2) skin on dorsum smooth to slightly shagreen with scattered subconical tubercles, more prominent on the head and scapular region in the males, inconspicuous occipital fold present or not; skin on flanks with flattened tubercles and ventrolateral region areolate; skin on venter coarsely areolate with scattered enlarged warts, more evident on males; discoidal fold absent; low dorsolateral folds present, or at least evident in the first half of body; (3) tympanic membrane and tympanic annulus present, its upper and posterolateral margin covered by supratympanic fold; (4) snout short, subacuminate in dorsal view, rounded in profile bearing a pointed papillae on tip (especially distinct in males); (5) upper eyelid with small tubercles and one or three conical and enlarged tubercles; eyelid width less (65%) than interorbital distance <abbrev xmlns:xlink="http://www.w3.org/1999/xlink" xlink:title="interorbital distance" xlink:type="simple">IOD</abbrev>; cranial crests absent; (6) dentigerous processes of vomers absent: (7) males with vocal slits and nuptial pads slightly evident; (8) Finger I shorter than Finger II; discs of digits expanded, slightly truncate apically; (9) fingers bearing distinct narrow lateral fringes; (10) ulnar tubercles present, conical and distinct or weakly defined; tarsal tubercles present (two or four) conical, distinct or low; (11) heel with one or two prominent conical tubercles; outer edge of the tarsus with one or two conical tubercles; inner tarsal fold present; (12) inner metatarsal tubercle elliptical, distinct, two times larger than outer; outer metatarsal tubercle small, ovoid; numerous distinct supernumerary plantar tubercles, low; (13) toes with distinct narrow lateral fringes; basal toe webbing absent; Toe V slightly longer than Toe III (tip of the disc on Toe V scarcely reaching the proximal border of distal subarticular tubercle on Toe IV); toe discs about as large as those on fingers; (14) in life, dorsal pattern range from Light Chrome Orange, Light Orange Yellow, or Lime Green to Cinnamon, with or without Tawny marks in the interorbital area and scapular region; Scarlet flash coloration in the hidden surfaces of posterior limbs and groins (more accentuated in females, males have pale Scarlet tones with Dusky Brown); ventral surface Cream Yellow to Brownish Olive with scarlet coloration on venter and thighs. Shanks, tarsus, palms, and soles with Scarlet tones; iris Spectrum yellow with a median Burnt Orange streak.</p></tp:treatment-sec><tp:treatment-sec sec-type="Comparative diagnosis"><title>Comparative diagnosis.</title><p>Detailed comparisons between <italic><tp:taxon-name><tp:taxon-name-part taxon-name-part-type="genus" reg="Pristimantis">Pristimantis</tp:taxon-name-part> <tp:taxon-name-part taxon-name-part-type="species" reg="fergusoni">fergusoni</tp:taxon-name-part></tp:taxon-name></italic> sp. nov. and other morphologically similar spiny <italic><tp:taxon-name><tp:taxon-name-part taxon-name-part-type="genus" reg="Pristimantis">Pristimantis</tp:taxon-name-part></tp:taxon-name></italic> species from the eastern slopes of the Ecuadorian Andes are summarized in Table <xref ref-type="table" rid="T2">2</xref>, Figs <xref ref-type="fig" rid="F6">6</xref>, <xref ref-type="fig" rid="F7">7</xref>. <italic><tp:taxon-name><tp:taxon-name-part taxon-name-part-type="genus" reg="Pristimantis">Pristimantis</tp:taxon-name-part> <tp:taxon-name-part taxon-name-part-type="species" reg="fergusoni">fergusoni</tp:taxon-name-part></tp:taxon-name></italic> sp. nov. is most similar to <italic><tp:taxon-name><tp:taxon-name-part taxon-name-part-type="genus" reg="Pristimantis">Pristimantis</tp:taxon-name-part> <tp:taxon-name-part taxon-name-part-type="species" reg="gualacenio">gualacenio</tp:taxon-name-part></tp:taxon-name></italic> which possesses subconical, flattened tubercles on the upper eyelid, a rounded snout, rounded tubercles on the heel, black shanks, and hidden surfaces with a dark background and yellow or orange bands. Additionally, <italic><tp:taxon-name><tp:taxon-name-part taxon-name-part-type="genus" reg="Pristimantis">Pristimantis</tp:taxon-name-part> <tp:taxon-name-part taxon-name-part-type="species" reg="gualacenio">gualacenio</tp:taxon-name-part></tp:taxon-name></italic> exhibits dentigerous processes of the vomers (<xref ref-type="bibr" rid="B47">Urgilés et al. 2014</xref>). In contrast, <italic><tp:taxon-name><tp:taxon-name-part taxon-name-part-type="genus" reg="Pristimantis">P.</tp:taxon-name-part> <tp:taxon-name-part taxon-name-part-type="species" reg="fergusoni">fergusoni</tp:taxon-name-part></tp:taxon-name></italic> sp. nov., has one to three enlarged, conical tubercles on the upper eyelid; one or two prominent subconical tubercles on the heel; Scarlet shanks and hidden surfaces; and lacks vomerine teeth.</p><table-wrap id="T2" position="float" orientation="portrait"><label>Table 2.</label><caption><p>Comparison of diagnostic coloration and morphological characters in the new species and most similar spiny frogs of eastern versant of Ecuadorian Andes.</p></caption><table><tbody><tr><th rowspan="1" colspan="1">Species</th><th rowspan="1" colspan="1">Iris color</th><th rowspan="1" colspan="1">Dorsal color patterns</th><th rowspan="1" colspan="1">Ventral color patterns</th><th rowspan="1" colspan="1">Groin and hidden surfaces of the thigh</th><th rowspan="1" colspan="1">Upper eyelid tubercle</th><th rowspan="1" colspan="1">Tubercles on the heels</th><th rowspan="1" colspan="1">Dorsolateral folds</th><th rowspan="1" colspan="1">Dorsal and lateral view of the snout</th><th rowspan="1" colspan="1"><abbrev xmlns:xlink="http://www.w3.org/1999/xlink" xlink:title="snout-vent length" xlink:type="simple">SVL</abbrev> (mm) in males</th><th rowspan="1" colspan="1"><abbrev xmlns:xlink="http://www.w3.org/1999/xlink" xlink:title="snout-vent length" xlink:type="simple">SVL</abbrev> (mm) in females</th></tr><tr><td rowspan="1" colspan="1"><italic><tp:taxon-name><tp:taxon-name-part taxon-name-part-type="genus" reg="Pristimantis">Pristimantis</tp:taxon-name-part> <tp:taxon-name-part taxon-name-part-type="species" reg="fergusoni">fergusoni</tp:taxon-name-part></tp:taxon-name></italic> sp. nov.</td><td rowspan="1" colspan="1">Light Orange Yellow with a Burnt Orange horizontal stripe</td><td rowspan="1" colspan="1">Light Chrome Orange, Lime Green to Cinnamon in several tones</td><td rowspan="1" colspan="1">Cream Yellow to Brownish Olive with Scarlet coloration on posterior region; males with pale scarlet tones and Dusky Brown</td><td rowspan="1" colspan="1">Scarlet flash coloration, more evident in females; In males pale scarlet tones with Dusky Brown pigmentation</td><td rowspan="1" colspan="1">Pungent conical surrounded by smaller subconical tubercles</td><td rowspan="1" colspan="1">Subconical</td><td rowspan="1" colspan="1">Present, low evident on the first half of the body</td><td rowspan="1" colspan="1">Subacuminate dorsal and lateral l view bearing a pointed papilla on the tip (especially distinct in males)</td><td rowspan="1" colspan="1">13.6–19.11</td><td rowspan="1" colspan="1">16.31–23.89</td></tr><tr><td rowspan="1" colspan="1"><italic><tp:taxon-name><tp:taxon-name-part taxon-name-part-type="genus" reg="Pristimantis">Pristimantis</tp:taxon-name-part> <tp:taxon-name-part taxon-name-part-type="species" reg="gualacenio">gualacenio</tp:taxon-name-part></tp:taxon-name></italic> Urgilés et al., 2014</td><td rowspan="1" colspan="1">Coppery with a horizontal red stripe</td><td rowspan="1" colspan="1">Dark brown to light reddish brown</td><td rowspan="1" colspan="1">Dark reddish brown, with light gray marks.</td><td rowspan="1" colspan="1">Black with yellow or orange</td><td rowspan="1" colspan="1">Two subconical and several flattened tubercles</td><td rowspan="1" colspan="1">Rounded and flattened</td><td rowspan="1" colspan="1">Absent</td><td rowspan="1" colspan="1">Rounded</td><td rowspan="1" colspan="1">16.8</td><td rowspan="1" colspan="1">22.2–24.7</td></tr><tr><td rowspan="1" colspan="1"><italic><tp:taxon-name><tp:taxon-name-part taxon-name-part-type="genus" reg="Pristimantis">Pristimantis</tp:taxon-name-part> <tp:taxon-name-part taxon-name-part-type="species" reg="bellae">bellae</tp:taxon-name-part></tp:taxon-name></italic> Reyes Puig &amp; Yánez Muñoz, 2012</td><td rowspan="1" colspan="1">Coppery golden</td><td rowspan="1" colspan="1">Brown with green tones, reddish Brown</td><td rowspan="1" colspan="1">Black with white marks in females, males gray mottled with dark and pale marks</td><td rowspan="1" colspan="1">Black with white marks in females, gray with dark and pale marks in males</td><td rowspan="1" colspan="1">Prominent, conical</td><td rowspan="1" colspan="1">Prominent, conical</td><td rowspan="1" colspan="1">Present, rugose</td><td rowspan="1" colspan="1">Subacuminate and rounded with small papillae</td><td rowspan="1" colspan="1">22.1–23.9</td><td rowspan="1" colspan="1">25.8</td></tr><tr><td rowspan="1" colspan="1"><italic><tp:taxon-name><tp:taxon-name-part taxon-name-part-type="genus" reg="Pristimantis">Pristimantis</tp:taxon-name-part> <tp:taxon-name-part taxon-name-part-type="species" reg="yanezi">yanezi</tp:taxon-name-part></tp:taxon-name></italic> Navarrete et al., 2016</td><td rowspan="1" colspan="1">Coppery with a reddish horizontal stripe.</td><td rowspan="1" colspan="1">Olive green with X-shaped or rhomboidal dark brown mark on scapular region, scattered brown flecks or blotches</td><td rowspan="1" colspan="1">Ventral surfaces of shanks dirty white or white with dark brown diagonal stripes</td><td rowspan="1" colspan="1">Groins white or tan with distinct black or dark brown diagonal stripe</td><td rowspan="1" colspan="1">Low conical tubercle and some low indistinct tubercles posteriorly</td><td rowspan="1" colspan="1">Two or three low conical tubercles</td><td rowspan="1" colspan="1">Absent</td><td rowspan="1" colspan="1">Rounded</td><td rowspan="1" colspan="1">24.0–27.0</td><td rowspan="1" colspan="1">29.8</td></tr><tr><td rowspan="1" colspan="1"><italic><tp:taxon-name><tp:taxon-name-part taxon-name-part-type="genus" reg="Pristimantis">Pristimantis</tp:taxon-name-part> <tp:taxon-name-part taxon-name-part-type="species" reg="eriphus">eriphus</tp:taxon-name-part></tp:taxon-name></italic> Lynch &amp; Duellman, 1980</td><td rowspan="1" colspan="1">Bronze heavily flecked with black</td><td rowspan="1" colspan="1">Brown above with indistinct darker brown chevrons</td><td rowspan="1" colspan="1">Brown with diffuse brown spots</td><td rowspan="1" colspan="1">Posterior surfaces of thigh barred white and dark brown; white spots on concealed shank</td><td rowspan="1" colspan="1">Conical tubercle</td><td rowspan="1" colspan="1">Small conical tubercles</td><td rowspan="1" colspan="1">Absent</td><td rowspan="1" colspan="1">Rounded</td><td rowspan="1" colspan="1">18.1–25.2</td><td rowspan="1" colspan="1">25.8–29.0</td></tr><tr><td rowspan="1" colspan="1"><italic><tp:taxon-name><tp:taxon-name-part taxon-name-part-type="genus" reg="Pristimantis">Pristimantis</tp:taxon-name-part> <tp:taxon-name-part taxon-name-part-type="species" reg="incanus">incanus</tp:taxon-name-part></tp:taxon-name></italic> Lynch &amp; Duellman, 1980</td><td rowspan="1" colspan="1">Dull bronze to gray with a median horizontal reddish-brown streak</td><td rowspan="1" colspan="1">Green</td><td rowspan="1" colspan="1">Posterior thigh rich brown</td><td rowspan="1" colspan="1">Venter gray in most, dull brown or dirty cream with brown flecks in some individuals</td><td rowspan="1" colspan="1">Not enlarged</td><td rowspan="1" colspan="1">Tubercles not enlarged</td><td rowspan="1" colspan="1">Absent</td><td rowspan="1" colspan="1">Subacuminate to round in dorsal view, round. in lateral profile</td><td rowspan="1" colspan="1">47.3–52.0</td><td rowspan="1" colspan="1">46.7–49.6</td></tr><tr><td rowspan="1" colspan="1"><italic><tp:taxon-name><tp:taxon-name-part taxon-name-part-type="genus" reg="Pristimantis">Pristimantis</tp:taxon-name-part> <tp:taxon-name-part taxon-name-part-type="species" reg="roni">roni</tp:taxon-name-part></tp:taxon-name></italic> Yanez-Munoz et al., 2014</td><td rowspan="1" colspan="1">Copper brown with black reticulations</td><td rowspan="1" colspan="1">Green</td><td rowspan="1" colspan="1">Greenish cream speckled with grey spots in females, greyish belly with white markings on spots</td><td rowspan="1" colspan="1">Greenish cream in females, reddish yellow in males</td><td rowspan="1" colspan="1">One large conical tubercle and two to five subconical tubercles</td><td rowspan="1" colspan="1">Two to three large conical tubercles</td><td rowspan="1" colspan="1">Absent</td><td rowspan="1" colspan="1">Rounded</td><td rowspan="1" colspan="1">14.6–17.5</td><td rowspan="1" colspan="1">24.2–28.5</td></tr><tr><td rowspan="1" colspan="1"><italic><tp:taxon-name><tp:taxon-name-part taxon-name-part-type="genus" reg="Pristimantis">Pristimantis</tp:taxon-name-part> <tp:taxon-name-part taxon-name-part-type="species" reg="galdi">galdi</tp:taxon-name-part></tp:taxon-name></italic> Jiménez de la Espada, 1870</td><td rowspan="1" colspan="1">Green</td><td rowspan="1" colspan="1">Bright green with or without white, gold, orange, red, or brown fringes</td><td rowspan="1" colspan="1">White with solid white dots and black flecks usually in the throat</td><td rowspan="1" colspan="1">Posterior region of thighs green</td><td rowspan="1" colspan="1">One conical tubercle</td><td rowspan="1" colspan="1">Conical tubercles present</td><td rowspan="1" colspan="1">Present, formed by rows of tubercles</td><td rowspan="1" colspan="1">Acuminate in dorsal view and truncate in lateral view</td><td rowspan="1" colspan="1">17.1–24.8</td><td rowspan="1" colspan="1">28.1–34.0</td></tr></tbody></table></table-wrap><p>Another species in the region with conical tubercles on both the upper eyelid and heel is <italic><tp:taxon-name><tp:taxon-name-part taxon-name-part-type="genus" reg="Pristimantis">Pristimantis</tp:taxon-name-part> <tp:taxon-name-part taxon-name-part-type="species" reg="bellae">bellae</tp:taxon-name-part></tp:taxon-name></italic>. However, it differs from <italic><tp:taxon-name><tp:taxon-name-part taxon-name-part-type="genus" reg="Pristimantis">P.</tp:taxon-name-part> <tp:taxon-name-part taxon-name-part-type="species" reg="fergusoni">fergusoni</tp:taxon-name-part></tp:taxon-name></italic> sp. nov. by having black coloration with white markings on the hidden surfaces of the groins and thighs (Scarlet in the new species; Fig. <xref ref-type="fig" rid="F6">6</xref>).</p><p><italic><tp:taxon-name><tp:taxon-name-part taxon-name-part-type="genus" reg="Pristimantis">Pristimantis</tp:taxon-name-part> <tp:taxon-name-part taxon-name-part-type="species" reg="yanezi">yanezi</tp:taxon-name-part></tp:taxon-name></italic> Navarrete, Venegas &amp; Ron, 2016, <italic><tp:taxon-name><tp:taxon-name-part taxon-name-part-type="genus" reg="Pristimantis">P.</tp:taxon-name-part> <tp:taxon-name-part taxon-name-part-type="species" reg="galdi">galdi</tp:taxon-name-part></tp:taxon-name></italic>, and <italic><tp:taxon-name><tp:taxon-name-part taxon-name-part-type="genus" reg="Pristimantis">P.</tp:taxon-name-part> <tp:taxon-name-part taxon-name-part-type="species" reg="inusitatus">inusitatus</tp:taxon-name-part></tp:taxon-name></italic> do not exhibit flash coloration on the groins. Conversely, <italic><tp:taxon-name><tp:taxon-name-part taxon-name-part-type="genus" reg="Pristimantis">P.</tp:taxon-name-part> <tp:taxon-name-part taxon-name-part-type="species" reg="eriphus">eriphus</tp:taxon-name-part></tp:taxon-name></italic> Lynch &amp; Duellman, 1980, <italic><tp:taxon-name><tp:taxon-name-part taxon-name-part-type="genus" reg="Pristimantis">P.</tp:taxon-name-part> <tp:taxon-name-part taxon-name-part-type="species" reg="colonensis">colonensis</tp:taxon-name-part></tp:taxon-name></italic> Mueses-Cisneros, 2007, <italic><tp:taxon-name><tp:taxon-name-part taxon-name-part-type="genus" reg="Pristimantis">P.</tp:taxon-name-part> <tp:taxon-name-part taxon-name-part-type="species" reg="incanus">incanus</tp:taxon-name-part></tp:taxon-name></italic>, <italic><tp:taxon-name><tp:taxon-name-part taxon-name-part-type="genus" reg="Pristimantis">P.</tp:taxon-name-part> <tp:taxon-name-part taxon-name-part-type="species" reg="roni">roni</tp:taxon-name-part></tp:taxon-name></italic>, and <italic><tp:taxon-name><tp:taxon-name-part taxon-name-part-type="genus" reg="Pristimantis">P.</tp:taxon-name-part> <tp:taxon-name-part taxon-name-part-type="species" reg="venegasi">venegasi</tp:taxon-name-part></tp:taxon-name></italic> Ortega, Brito &amp; Ron, 2022 display white or yellow spots on the groins (whereas <italic><tp:taxon-name><tp:taxon-name-part taxon-name-part-type="genus" reg="Pristimantis">P.</tp:taxon-name-part> <tp:taxon-name-part taxon-name-part-type="species" reg="fergusoni">fergusoni</tp:taxon-name-part></tp:taxon-name></italic> exhibits pale Scarlet coloration and iris Spectrum yellow with a median Burnt Orange streak; Fig. <xref ref-type="fig" rid="F6">6</xref>).</p><p>Other species from the region that show red coloration on the groin include <italic><tp:taxon-name><tp:taxon-name-part taxon-name-part-type="genus" reg="Pristimantis">Pristimantis</tp:taxon-name-part> <tp:taxon-name-part taxon-name-part-type="species" reg="tungurahua">tungurahua</tp:taxon-name-part></tp:taxon-name></italic> Reyes-Puig, Yánez-Muñoz, Cisneros-Heredia &amp; Ramírez, 2010, which differs by having a protruding snout and red coloration on both the groin and axilla (in contrast, <italic><tp:taxon-name><tp:taxon-name-part taxon-name-part-type="genus" reg="Pristimantis">P.</tp:taxon-name-part> <tp:taxon-name-part taxon-name-part-type="species" reg="fergusoni">fergusoni</tp:taxon-name-part></tp:taxon-name></italic> sp. nov. has a short, subacuminate snout in dorsal view with a pointed papilla at the tip, and Scarlet red coloration restricted to the groin). <italic><tp:taxon-name><tp:taxon-name-part taxon-name-part-type="genus" reg="Pristimantis">Pristimantis</tp:taxon-name-part> <tp:taxon-name-part taxon-name-part-type="species" reg="burtoniorum">burtoniorum</tp:taxon-name-part></tp:taxon-name></italic> Reyes-Puig, Reyes-Puig, Franco-Mena, Jost &amp; Yánez-Muñoz, 2022 shows darker red tones on the groin and has three or four subconical tubercles on the upper eyelid (vs Scarlet groin coloration and 1–3 enlarged conical tubercles in <italic><tp:taxon-name><tp:taxon-name-part taxon-name-part-type="genus" reg="Pristimantis">P.</tp:taxon-name-part> <tp:taxon-name-part taxon-name-part-type="species" reg="fergusoni">fergusoni</tp:taxon-name-part></tp:taxon-name></italic> sp. nov.); and finally, <italic><tp:taxon-name><tp:taxon-name-part taxon-name-part-type="genus" reg="Pristimantis">P.</tp:taxon-name-part> <tp:taxon-name-part taxon-name-part-type="species" reg="sacharuna">sacharuna</tp:taxon-name-part></tp:taxon-name></italic> Reyes-Puig, Reyes-Puig, Pérez-Lara and Yánez-Muñoz, 2015, which lacks dorsolateral folds and exhibits a single subconical tubercle on the upper eyelid (in contrast to weakly evident dorsolateral folds and 1–3 enlarged conical tubercles in the new species).</p></tp:treatment-sec><tp:treatment-sec sec-type="Description of the holotype"><title>Description of the holotype.</title><p>Adult female (DHMECN 13318; Figs <xref ref-type="fig" rid="F2">2</xref>, <xref ref-type="fig" rid="F3">3</xref>) with a robust body and slender limbs; head narrow, not as wide as body, slightly wider than long; head width 40% of <abbrev xmlns:xlink="http://www.w3.org/1999/xlink" xlink:title="snout-vent length" xlink:type="simple">SVL</abbrev>; head length 37% of <abbrev xmlns:xlink="http://www.w3.org/1999/xlink" xlink:title="snout-vent length" xlink:type="simple">SVL</abbrev>; snout short, subacuminate in dorsal view and rounded in lateral view with a point papilla on the tip; eye–nostril distance 104% of eye diameter; nostrils elliptical, directed laterally; canthus rostralis curved in dorsal view, straight in profile; loreal region concave; lips rounded; upper eyelid bearing low diffuse tubercles with one enlarged conical tubercle; upper eyelid width 65.5% of <abbrev xmlns:xlink="http://www.w3.org/1999/xlink" xlink:title="interorbital distance" xlink:type="simple">IOD</abbrev>; tympanic annulus present, barely defined, with dorsolateral margin covered by supratympanic fold; tympanic membrane present, distinct; tympanum diameter 52% of eye diameter, tympanum–eye distance 58.3% of tympanum diameter; one enlarged postrictal tubercle present. Choanae small, ovoid, not concealed by palatal shelf of maxilla; dentigerous processes of vomers absent; tongue slightly longer than wide, not attached in the posterior region, free posteriorly for 2/3 of its length.</p><p>Skin on dorsum smooth without scattered tubercles; low dorsolateral fold, evident on that first part of the body; skin on flanks areolate and tuberculated; skin on chest and throat finely areolate and on venter strongly areolate, ventral surfaces of thighs weakly areolate; discoidal fold indistinct; cloacal sheath short; skin in cloacal region tuberculate. Ulnar tubercles present, triangular and low; palmar tubercles present, weakly defined, outer palmar tubercle indistinct, flattened, thenar tubercle present also indistinct; subarticular and hyperdistal tubercles flattened, weakly defined, rounded in ventral and lateral view; small supernumerary tubercles present at the base of fingers, indistinct; fingers bearing distinct lateral narrow fringes; Finger I shorter than Finger II; discs on Finger I, narrow and round, disc on Finger II slightly dilated and round, disc on Fingers III and IV, dilated and slightly truncate; ventral pads on fingers well defined by circumferential grooves on all fingers (Fig. <xref ref-type="fig" rid="F3">3</xref>).</p><fig id="F3" position="float" orientation="portrait"><object-id xmlns:xlink="http://www.w3.org/1999/xlink" content-type="doi" xlink:type="simple">10.3897/zookeys.1269.162260.figure3</object-id><object-id xmlns:xlink="http://www.w3.org/1999/xlink" content-type="arpha" xlink:type="simple">63F170F2-C395-5C00-8D70-29834B9FE63B</object-id><label>Figure 3.</label><caption><p>Palmar and plantar view of the holotype (DHMECN 13318) of <italic><tp:taxon-name><tp:taxon-name-part taxon-name-part-type="genus" reg="Pristimantis">Pristimantis</tp:taxon-name-part> <tp:taxon-name-part taxon-name-part-type="species" reg="fergusoni">fergusoni</tp:taxon-name-part></tp:taxon-name></italic> sp. nov. in preservative. Photographs by JPRP.</p></caption><graphic xmlns:xlink="http://www.w3.org/1999/xlink" xlink:href="zookeys-1269-083_article-162260__-g003.jpg" id="oo_1539721.jpg" position="float" orientation="portrait" xlink:type="simple"><uri content-type="original_file" xlink:type="simple">https://binary.pensoft.net/fig/1539721</uri></graphic></fig><p>Hindlimbs slender, tibia length 55.5% of <abbrev xmlns:xlink="http://www.w3.org/1999/xlink" xlink:title="snout-vent length" xlink:type="simple">SVL</abbrev>; foot length 50.5% of <abbrev xmlns:xlink="http://www.w3.org/1999/xlink" xlink:title="snout-vent length" xlink:type="simple">SVL</abbrev>; dorsal surfaces of hind limbs tuberculate; posterior and ventral surfaces of thighs areolate; knee bearing one distinct conical tubercle; heel bearing one conical tubercle; outer surface of tarsus bearing few low conical tubercles; inner tarsal fold present; inner metatarsal tubercle distinct, elliptical, rounded, two times the size of low, oval, rounded outer metatarsal tubercle; plantar surface tuberculate; subarticular and hyperdistal tubercles distinct, low, rounded in ventral and lateral view; toes bearing distinct narrow lateral fringes; webbing between toes absent; discs nearly as large as those on fingers, most prominent on Toe IV; discs on Toes I, II, and III dilated and rounded, discs on Toes IV and V expanded, weakly truncate; toes having ventral pads well defined by circumferential grooves; relative lengths of toes: I&lt;II&lt;III&lt;V&lt; IV (Fig. <xref ref-type="fig" rid="F3">3</xref>); Toe V slightly longer than Toe III (disc on Toe III not reaching distal subarticular tubercle on Toe IV, tip of the disc on Toe V scarcely reaching the proximal border of distal subarticular tubercle on Toe IV).</p></tp:treatment-sec><tp:treatment-sec sec-type="Measurements of the holotype (in mm)"><title>Measurements of the holotype (in mm).</title><p><abbrev xmlns:xlink="http://www.w3.org/1999/xlink" xlink:title="snout-vent length" xlink:type="simple">SVL</abbrev> 20; <abbrev xmlns:xlink="http://www.w3.org/1999/xlink" xlink:title="tibia length" xlink:type="simple">TL</abbrev> 11.1; <abbrev xmlns:xlink="http://www.w3.org/1999/xlink" xlink:title="foot length, from the proximal margin of inner metatarsal tubercle to the tip of Toe IV" xlink:type="simple">FL</abbrev> 10.1; <abbrev xmlns:xlink="http://www.w3.org/1999/xlink" xlink:title="head length, from the angle of the jaw to tip of snout" xlink:type="simple">HL</abbrev> 7.4; <abbrev xmlns:xlink="http://www.w3.org/1999/xlink" xlink:title="head width, at the level of the angle of the jaw" xlink:type="simple">HW</abbrev> 8; <abbrev xmlns:xlink="http://www.w3.org/1999/xlink" xlink:title="eye diameter" xlink:type="simple">ED</abbrev> 2.3; <abbrev xmlns:xlink="http://www.w3.org/1999/xlink" xlink:title="tympanum diameter" xlink:type="simple">TD</abbrev> 1.2; <abbrev xmlns:xlink="http://www.w3.org/1999/xlink" xlink:title="interorbital distance" xlink:type="simple">IOD</abbrev> 2.9; <abbrev xmlns:xlink="http://www.w3.org/1999/xlink" xlink:title="upper eyelid width" xlink:type="simple">EW</abbrev> 1.9; <abbrev xmlns:xlink="http://www.w3.org/1999/xlink" xlink:title="internarial distance" xlink:type="simple">IND</abbrev> 1.7; <abbrev xmlns:xlink="http://www.w3.org/1999/xlink" xlink:title="eye–nostril distance" xlink:type="simple">EN</abbrev> 2.4; <abbrev xmlns:xlink="http://www.w3.org/1999/xlink" xlink:title="Forearm length" xlink:type="simple">FaL</abbrev>: 4.2; Hal; 5.2 <abbrev xmlns:xlink="http://www.w3.org/1999/xlink" xlink:title="Tarsus length" xlink:type="simple">TaL</abbrev>:5.12 .</p></tp:treatment-sec><tp:treatment-sec sec-type="Color of holotype in life"><title>Color of holotype in life.</title><p>(Figs <xref ref-type="fig" rid="F4">4A</xref>, <xref ref-type="fig" rid="F6">6A</xref>) Dorsal surfaces are Light Orange Yellow (77). Presence of canthal, supratympanic and two subocular wide bands Light Chrome Orange (76), dorsal forelimbs and hind limbs are Light Orange Yellow (77), concealed surfaces of the groin and posterior surfaces of the shanks Scarlet (69), ventral surfaces Cream Yellow (82) and posterior region of the venter and groins Scarlet. Iris Spectrum Yellow (79) with Burnt Orange (10) medium stripe.</p><fig id="F4" position="float" orientation="portrait"><object-id xmlns:xlink="http://www.w3.org/1999/xlink" content-type="doi" xlink:type="simple">10.3897/zookeys.1269.162260.figure4</object-id><object-id xmlns:xlink="http://www.w3.org/1999/xlink" content-type="arpha" xlink:type="simple">0CC4C66C-1DC1-54E1-9499-EB445A18C2F2</object-id><label>Figure 4.</label><caption><p>Life color and sexual dimorphism in <italic><tp:taxon-name><tp:taxon-name-part taxon-name-part-type="genus" reg="Pristimantis">Pristimantis</tp:taxon-name-part> <tp:taxon-name-part taxon-name-part-type="species" reg="fergusoni">fergusoni</tp:taxon-name-part></tp:taxon-name></italic> sp. nov. <bold>A</bold>. Female holotype DHMECN 13318; <bold>B</bold>. Female DHMECN 19390; <bold>C</bold>. Male DHMECN 19388; <bold>D</bold>. Male DHMECN 19389. Dorsal and ventral view, respectively. Photographs by JPRP.</p></caption><graphic xmlns:xlink="http://www.w3.org/1999/xlink" xlink:href="zookeys-1269-083_article-162260__-g004.jpg" id="oo_1539722.jpg" position="float" orientation="portrait" xlink:type="simple"><uri content-type="original_file" xlink:type="simple">https://binary.pensoft.net/fig/1539722</uri></graphic></fig></tp:treatment-sec><tp:treatment-sec sec-type="Color of holotype in preservative"><title>Color of holotype in preservative.</title><p>(Figs <xref ref-type="fig" rid="F2">2</xref>, <xref ref-type="fig" rid="F3">3</xref>) In ethanol, the dorsal surfaces and flanks are Pale Buff (1) banded with, canthus rostralis, upper eyelids, supratympanic fold, and dorsolateral folds Cinnamon (21)brown; ventral surfaces and groins Pale Buff (1) with darker tones, areas with Scarlet color in life became without pigmentation and pale in preservative. The throat, chest, venter, ventral surface of forelimbs, and thighs are brownish cream, palms and ventral surfaces of shanks Light Buff (2), and ventral surface of tarsus with Dark Brownish Olive (127) pigmentation.</p></tp:treatment-sec><tp:treatment-sec sec-type="Variation"><title>Variation.</title><p>(Figs <xref ref-type="fig" rid="F4">4</xref>, <xref ref-type="fig" rid="F5">5</xref>) Variation of the type series measurements is presented in Table <xref ref-type="table" rid="T3">3</xref>. Coloration in life: head, dorsum, flanks and dorsal surface of limbs varies from Light Orange Yellow (77), Light Chrome Orange (76), Lime Green (105) to Cinnamon (21) tones; head with or without Tawny (69) or Lime Green (105) dark brown interorbital stripe, lips bars and supratympanic stripe; flanks with Dark Brownish Olive (127) diagonal stripes, groin coloration is pale Scarlet with Brownish Olive (127) or Dusky Brown (285).</p><fig id="F5" position="float" orientation="portrait"><object-id xmlns:xlink="http://www.w3.org/1999/xlink" content-type="doi" xlink:type="simple">10.3897/zookeys.1269.162260.figure5</object-id><object-id xmlns:xlink="http://www.w3.org/1999/xlink" content-type="arpha" xlink:type="simple">A6190591-F829-5712-A5AC-680B0395953E</object-id><label>Figure 5.</label><caption><p>Dorsal and ventral color pattern variation in <italic><tp:taxon-name><tp:taxon-name-part taxon-name-part-type="genus" reg="Pristimantis">Pristimantis</tp:taxon-name-part> <tp:taxon-name-part taxon-name-part-type="species" reg="fergusoni">fergusoni</tp:taxon-name-part></tp:taxon-name></italic> sp. nov. in preservative Paratypes. <bold>A</bold>. Female DHMECN 19390; <bold>B</bold>. Male DHMECN 19388; <bold>C</bold>. Male DHMECN 19389. Photographs by Gabriela Lagla.</p></caption><graphic xmlns:xlink="http://www.w3.org/1999/xlink" xlink:href="zookeys-1269-083_article-162260__-g005.jpg" id="oo_1539723.jpg" position="float" orientation="portrait" xlink:type="simple"><uri content-type="original_file" xlink:type="simple">https://binary.pensoft.net/fig/1539723</uri></graphic></fig><fig id="F6" position="float" orientation="portrait"><object-id xmlns:xlink="http://www.w3.org/1999/xlink" content-type="doi" xlink:type="simple">10.3897/zookeys.1269.162260.figure6</object-id><object-id xmlns:xlink="http://www.w3.org/1999/xlink" content-type="arpha" xlink:type="simple">C5E58639-A2D5-5CB5-916D-81802ACF8DB6</object-id><label>Figure 6.</label><caption><p>Live photographs of the new species and comparison with related and similar <italic><tp:taxon-name><tp:taxon-name-part taxon-name-part-type="genus" reg="Pristimantis">Pristimantis</tp:taxon-name-part></tp:taxon-name></italic> species from eastern Andes of Ecuador. <bold>A</bold>. <italic><tp:taxon-name><tp:taxon-name-part taxon-name-part-type="genus" reg="Pristimantis">Pristimantis</tp:taxon-name-part> <tp:taxon-name-part taxon-name-part-type="species" reg="fergusoni">fergusoni</tp:taxon-name-part></tp:taxon-name></italic> sp. nov., female holotype DHMECN 13318, from Cerro Candelaria; <bold>B</bold>. <italic><tp:taxon-name><tp:taxon-name-part taxon-name-part-type="genus" reg="Pristimantis">P.</tp:taxon-name-part> <tp:taxon-name-part taxon-name-part-type="species" reg="gualacenio">gualacenio</tp:taxon-name-part></tp:taxon-name></italic> DHMECN 10748, from Area de Conservación Municipal Tinajillas; <bold>C</bold>. <italic><tp:taxon-name><tp:taxon-name-part taxon-name-part-type="genus" reg="Pristimantis">P.</tp:taxon-name-part> <tp:taxon-name-part taxon-name-part-type="species" reg="bellae">bellae</tp:taxon-name-part></tp:taxon-name></italic> DHMECN 4812, from Cerro Candelaria; <bold>D</bold>. <italic><tp:taxon-name><tp:taxon-name-part taxon-name-part-type="genus" reg="Pristimantis">P.</tp:taxon-name-part> <tp:taxon-name-part taxon-name-part-type="species" reg="eriphus">eriphus</tp:taxon-name-part></tp:taxon-name></italic> DHMECN 5209, from Río Zuñag; <bold>E</bold>. <italic><tp:taxon-name><tp:taxon-name-part taxon-name-part-type="genus" reg="Pristimantis">P.</tp:taxon-name-part> <tp:taxon-name-part taxon-name-part-type="species" reg="incanus">incanus</tp:taxon-name-part></tp:taxon-name></italic> DHMECN 11857, from Reventador; <bold>F</bold>. <italic><tp:taxon-name><tp:taxon-name-part taxon-name-part-type="genus" reg="Pristimantis">P.</tp:taxon-name-part> <tp:taxon-name-part taxon-name-part-type="species" reg="roni">roni</tp:taxon-name-part></tp:taxon-name></italic>, DHMECN 11313, from Sardinayacu; <bold>G</bold>. <italic><tp:taxon-name><tp:taxon-name-part taxon-name-part-type="genus" reg="Pristimantis">P.</tp:taxon-name-part> <tp:taxon-name-part taxon-name-part-type="species" reg="katoptroides">katoptroides</tp:taxon-name-part></tp:taxon-name></italic> QCAZ58900, from Sadinayacu; <bold>H</bold>. <italic><tp:taxon-name><tp:taxon-name-part taxon-name-part-type="genus" reg="Pristimantis">P.</tp:taxon-name-part> <tp:taxon-name-part taxon-name-part-type="species" reg="inusitatus">inusitatus</tp:taxon-name-part></tp:taxon-name></italic> not collected, from Napo San Isidro; <bold>I</bold>. <italic><tp:taxon-name><tp:taxon-name-part taxon-name-part-type="genus" reg="Pristimantis">P.</tp:taxon-name-part> <tp:taxon-name-part taxon-name-part-type="species" reg="galdi">galdi</tp:taxon-name-part></tp:taxon-name></italic> DHMECN 9640, from Reserva Tapichalaca; <bold>J</bold>. <italic><tp:taxon-name><tp:taxon-name-part taxon-name-part-type="genus" reg="Pristimantis">P.</tp:taxon-name-part> <tp:taxon-name-part taxon-name-part-type="species" reg="colonensis">colonensis</tp:taxon-name-part></tp:taxon-name></italic> DHMECN 6414, from La Bonita; <bold>K</bold>. <italic><tp:taxon-name><tp:taxon-name-part taxon-name-part-type="genus" reg="Pristimantis">P.</tp:taxon-name-part> <tp:taxon-name-part taxon-name-part-type="species" reg="venegasi">venegasi</tp:taxon-name-part></tp:taxon-name></italic> MZUTI 6571; <bold>L</bold>. <italic><tp:taxon-name><tp:taxon-name-part taxon-name-part-type="genus" reg="Pristimantis">P.</tp:taxon-name-part> <tp:taxon-name-part taxon-name-part-type="species" reg="yanezi">yanezi</tp:taxon-name-part></tp:taxon-name></italic> DHMECN 13309, from Río Zuñag. Photographs by JPRP, MYM, SRR, Juan Carlos Sánchez-Nivicela, and Patricia Bejarano-Muñoz.</p></caption><graphic xmlns:xlink="http://www.w3.org/1999/xlink" xlink:href="zookeys-1269-083_article-162260__-g006.jpg" id="oo_1539724.jpg" position="float" orientation="portrait" xlink:type="simple"><uri content-type="original_file" xlink:type="simple">https://binary.pensoft.net/fig/1539724</uri></graphic></fig><fig id="F7" position="float" orientation="portrait"><object-id xmlns:xlink="http://www.w3.org/1999/xlink" content-type="doi" xlink:type="simple">10.3897/zookeys.1269.162260.figure7</object-id><object-id xmlns:xlink="http://www.w3.org/1999/xlink" content-type="arpha" xlink:type="simple">E0921885-90C9-59E8-B283-495E74E57EDB</object-id><label>Figure 7.</label><caption><p>Preserved comparison of three spiny frogs from eastern Ecuadorian slopes: dorsal, ventral, and snout profiles in detail. <bold>A</bold>. <italic><tp:taxon-name><tp:taxon-name-part taxon-name-part-type="genus" reg="Pristimantis">Pristimantis</tp:taxon-name-part> <tp:taxon-name-part taxon-name-part-type="species" reg="fergusoni">fergusoni</tp:taxon-name-part></tp:taxon-name></italic>, female holotype DHMECN 13318; <bold>B</bold>. <italic><tp:taxon-name><tp:taxon-name-part taxon-name-part-type="genus" reg="Pristimantis">Pristimantis</tp:taxon-name-part> <tp:taxon-name-part taxon-name-part-type="species" reg="gualacenio">gualacenio</tp:taxon-name-part></tp:taxon-name></italic>, holotype DHMECN 10747; <bold>C</bold>. <italic><tp:taxon-name><tp:taxon-name-part taxon-name-part-type="genus" reg="Pristimantis">Pristimantis</tp:taxon-name-part> <tp:taxon-name-part taxon-name-part-type="species" reg="bellae">bellae</tp:taxon-name-part></tp:taxon-name></italic>, female holotype DHMECN 4812. Photographs by JPRP &amp; MYM.</p></caption><graphic xmlns:xlink="http://www.w3.org/1999/xlink" xlink:href="zookeys-1269-083_article-162260__-g007.jpg" id="oo_1539725.jpg" position="float" orientation="portrait" xlink:type="simple"><uri content-type="original_file" xlink:type="simple">https://binary.pensoft.net/fig/1539725</uri></graphic></fig><table-wrap id="T3" position="float" orientation="portrait"><label>Table 3.</label><caption><p>Measurements (in mm) of the type series of <italic><tp:taxon-name><tp:taxon-name-part taxon-name-part-type="genus" reg="Pristimantis">Pristimantis</tp:taxon-name-part> <tp:taxon-name-part taxon-name-part-type="species" reg="fergusoni">fergusoni</tp:taxon-name-part></tp:taxon-name></italic> sp. nov. Ranges are followed by means and standard deviations in parentheses. Abbreviations on methods section.</p></caption><table><tbody><tr><th rowspan="1" colspan="1">Trait</th><th rowspan="1" colspan="1">Females (<italic>n</italic> = 6)</th><th rowspan="1" colspan="1">Males (<italic>n</italic> = 8)</th></tr><tr><td rowspan="1" colspan="1">
                      <abbrev xmlns:xlink="http://www.w3.org/1999/xlink" xlink:title="snout-vent length" xlink:type="simple">SVL</abbrev>
                    </td><td rowspan="1" colspan="1">16.61–25.41 (20.66 ± 2.92)</td><td rowspan="1" colspan="1">12.23–16.41 (14.23 ± 1.28)</td></tr><tr><td rowspan="1" colspan="1">
                      <abbrev xmlns:xlink="http://www.w3.org/1999/xlink" xlink:title="tibia length" xlink:type="simple">TL</abbrev>
                    </td><td rowspan="1" colspan="1">9.08–13.61 (11.56 ± 1.77)</td><td rowspan="1" colspan="1">5.66–9.46 (7.56 ± 1.22)</td></tr><tr><td rowspan="1" colspan="1">
                      <abbrev xmlns:xlink="http://www.w3.org/1999/xlink" xlink:title="foot length, from the proximal margin of inner metatarsal tubercle to the tip of Toe IV" xlink:type="simple">FL</abbrev>
                    </td><td rowspan="1" colspan="1">7.74–16.64 (11.31 ± 2.58)</td><td rowspan="1" colspan="1">5.42–8.52 (6.85 ± 0.92)</td></tr><tr><td rowspan="1" colspan="1">
                      <abbrev xmlns:xlink="http://www.w3.org/1999/xlink" xlink:title="head length, from the angle of the jaw to tip of snout" xlink:type="simple">HL</abbrev>
                    </td><td rowspan="1" colspan="1">6.29–8.63 (7.58 ± 0.86)</td><td rowspan="1" colspan="1">4.90–6.40 (5.59 ± 0.56)</td></tr><tr><td rowspan="1" colspan="1">
                      <abbrev xmlns:xlink="http://www.w3.org/1999/xlink" xlink:title="head width, at the level of the angle of the jaw" xlink:type="simple">HW</abbrev>
                    </td><td rowspan="1" colspan="1">6.51–10.15 (7.87 ± 1.17)</td><td rowspan="1" colspan="1">4.76–6.44 (5.39 ± 0.51)</td></tr><tr><td rowspan="1" colspan="1">
                      <abbrev xmlns:xlink="http://www.w3.org/1999/xlink" xlink:title="upper eyelid width" xlink:type="simple">EW</abbrev>
                    </td><td rowspan="1" colspan="1">1.72–2.60 (2.07 ± 0.29)</td><td rowspan="1" colspan="1">1.30–1.80 (1.53 ± 0.17)</td></tr><tr><td rowspan="1" colspan="1">
                      <abbrev xmlns:xlink="http://www.w3.org/1999/xlink" xlink:title="interorbital distance" xlink:type="simple">IOD</abbrev>
                    </td><td rowspan="1" colspan="1">2.06–3.12 (2.68 ± 0.32)</td><td rowspan="1" colspan="1">1.46–2.39 (1.94 ± 0.29)</td></tr><tr><td rowspan="1" colspan="1">
                      <abbrev xmlns:xlink="http://www.w3.org/1999/xlink" xlink:title="internarial distance" xlink:type="simple">IND</abbrev>
                    </td><td rowspan="1" colspan="1">1.08–2.44 (1.99 ± 0.42)</td><td rowspan="1" colspan="1">1.19–1.79 (1.61 ± 0.19)</td></tr><tr><td rowspan="1" colspan="1">
                      <abbrev xmlns:xlink="http://www.w3.org/1999/xlink" xlink:title="eye–nostril distance" xlink:type="simple">EN</abbrev>
                    </td><td rowspan="1" colspan="1">1.73–2.52 (2.05 ± 0.27)</td><td rowspan="1" colspan="1">0.88–1.78 (1.36 ± 0.27)</td></tr><tr><td rowspan="1" colspan="1">
                      <abbrev xmlns:xlink="http://www.w3.org/1999/xlink" xlink:title="eye diameter" xlink:type="simple">ED</abbrev>
                    </td><td rowspan="1" colspan="1">1.62–2.83 (2.38 ± 0.37)</td><td rowspan="1" colspan="1">1.46–2.08 (1.83 ± 0.21)</td></tr><tr><td rowspan="1" colspan="1">
                      <abbrev xmlns:xlink="http://www.w3.org/1999/xlink" xlink:title="tympanum diameter" xlink:type="simple">TD</abbrev>
                    </td><td rowspan="1" colspan="1">0.68–1.35 (1.02 ± 0.24)</td><td rowspan="1" colspan="1">0.39–0.82 (0.68 ± 0.14)</td></tr><tr><td rowspan="1" colspan="1">
                      <abbrev xmlns:xlink="http://www.w3.org/1999/xlink" xlink:title="Hand Length" xlink:type="simple">HaL</abbrev>
                    </td><td rowspan="1" colspan="1">5.23–8.12 (7.15 ± 1.20)</td><td rowspan="1" colspan="1">3.96–5.52 (4.79 ± 0.57)</td></tr></tbody></table></table-wrap><p>Dorsal coloration in preserved specimens is Pale Buff (1), Light Buff (1), and Cinnamon Drab (50) with or without Dark Drab (45) marks like interorbital bar, V-shaped scapular mark, one chevron in the middle of dorsum, and brown or diffuse brown diagonal stripes on the flanks. Ventral coloration in females is usually uniform Pale Buff (1), and in males is variable with Dark Draff (45) coloration on the throat and Burnt Umber (48) mottling or reticulations.</p><p>Dorsal skin texture varies between sexes in <italic><tp:taxon-name><tp:taxon-name-part taxon-name-part-type="genus" reg="Pristimantis">Pristimantis</tp:taxon-name-part> <tp:taxon-name-part taxon-name-part-type="species" reg="fergusoni">fergusoni</tp:taxon-name-part></tp:taxon-name></italic> sp. nov. Males usually have a more tuberculate dorsum than females, with a distinct interorbital fold and a conical tubercle between the tip of the snout and the interorbital fold. Additional conical tubercles are present behind the eyelids and on the scapular region, sometimes forming a V-shaped scapular fold. In contrast, females have a shagreen dorsum with scattered, less pronounced tubercles.</p></tp:treatment-sec><tp:treatment-sec sec-type="Distribution and natural history observations"><title>Distribution and natural history observations.</title><p><italic><tp:taxon-name><tp:taxon-name-part taxon-name-part-type="genus" reg="Pristimantis">Pristimantis</tp:taxon-name-part> <tp:taxon-name-part taxon-name-part-type="species" reg="fergusoni">fergusoni</tp:taxon-name-part></tp:taxon-name></italic> sp. nov. is known only from two localities within less than 10 km between Cerro Candelaria and Chamana Reserves at elevations of 2972 and 3210 meters, southern to the Pastaza River, in the east-central Andes of Ecuador (Fig. <xref ref-type="fig" rid="F8">8</xref>). The type locality is located in the Llanganates Sangay Connectivity Corridor, Tungurahua province. The general habitat of the new species is Andean Forest and herbaceous paramo; all individuals were collected during the night, most of them while sitting on leaves of bushes and herbs from 30–140 cm above the ground, mainly in <tp:taxon-name><tp:taxon-name-part taxon-name-part-type="family" reg="Poaceae">Poaceae</tp:taxon-name-part></tp:taxon-name> (<italic><tp:taxon-name><tp:taxon-name-part taxon-name-part-type="genus" reg="Neurolepis">Neurolepis</tp:taxon-name-part> <tp:taxon-name-part taxon-name-part-type="species" reg="aristata">aristata</tp:taxon-name-part></tp:taxon-name></italic>, <italic>Cortadeira</italic>) and less in ferns. At Cerro Candelaria the new species was found sympatrically with <italic><tp:taxon-name><tp:taxon-name-part taxon-name-part-type="genus" reg="Pristimantis">Pristimantis</tp:taxon-name-part> <tp:taxon-name-part taxon-name-part-type="species" reg="puruscafeum">puruscafeum</tp:taxon-name-part></tp:taxon-name></italic> Reyes-Puig et al., 2015, <italic><tp:taxon-name><tp:taxon-name-part taxon-name-part-type="genus" reg="Pristimantis">P.</tp:taxon-name-part> <tp:taxon-name-part taxon-name-part-type="species" reg="donnelsoni">donnelsoni</tp:taxon-name-part></tp:taxon-name></italic>, and a undescribed <italic><tp:taxon-name><tp:taxon-name-part taxon-name-part-type="genus" reg="Pristimantis">Pristimantis</tp:taxon-name-part></tp:taxon-name></italic> related to the <italic><tp:taxon-name><tp:taxon-name-part taxon-name-part-type="genus" reg="Pristimantis"/><tp:taxon-name-part taxon-name-part-type="species" reg="devillei">devillei</tp:taxon-name-part></tp:taxon-name></italic> species group (<xref ref-type="bibr" rid="B40">Reyes-Puig et al. 2022</xref>).</p><fig id="F8" position="float" orientation="portrait"><object-id xmlns:xlink="http://www.w3.org/1999/xlink" content-type="doi" xlink:type="simple">10.3897/zookeys.1269.162260.figure8</object-id><object-id xmlns:xlink="http://www.w3.org/1999/xlink" content-type="arpha" xlink:type="simple">17AABE98-B2FD-575C-8EDA-ACC7820ED950</object-id><label>Figure 8.</label><caption><p>Geographical location of <italic><tp:taxon-name><tp:taxon-name-part taxon-name-part-type="genus" reg="Pristimantis">Pristimantis</tp:taxon-name-part> <tp:taxon-name-part taxon-name-part-type="species" reg="fergusoni">fergusoni</tp:taxon-name-part></tp:taxon-name></italic> sp. nov. on the eastern slopes of the Ecuadorian Andes. The right panel shows the position of Ecuador within northwestern South America. The middle panel highlights the distribution of the new species in the country. The lower panel details the known localities within the Chamana and Cerro Candelaria reserves, near Baños de Agua Santa, Tungurahua Province. Elevation is represented by a color gradient. Dashed lines indicate the boundaries of the reserves, and elevation is represented by a color gradient. Map by Carolina Reyes-Puig.</p></caption><graphic xmlns:xlink="http://www.w3.org/1999/xlink" xlink:href="zookeys-1269-083_article-162260__-g008.jpg" id="oo_1539726.jpg" position="float" orientation="portrait" xlink:type="simple"><uri content-type="original_file" xlink:type="simple">https://binary.pensoft.net/fig/1539726</uri></graphic></fig></tp:treatment-sec><tp:treatment-sec sec-type="Conservation status"><title>Conservation status.</title><p>To assess the current extinction risk of this new species we used the International Union for Conservation of Nature (<abbrev xmlns:xlink="http://www.w3.org/1999/xlink" xlink:title="International Union for Conservation of Nature" xlink:type="simple">IUCN</abbrev>) criteria (<xref ref-type="bibr" rid="B12">Gardenfors et al. 2001</xref>). <italic><tp:taxon-name><tp:taxon-name-part taxon-name-part-type="genus" reg="Pristimantis">Pristimantis</tp:taxon-name-part> <tp:taxon-name-part taxon-name-part-type="species" reg="fergusoni">fergusoni</tp:taxon-name-part></tp:taxon-name></italic> sp. nov. is known from two localities: Cerro Candelaria and Chamana within the cloud forest in the mountains south of Pastaza trench. All known localities are within protected private areas; however, it is likely that other populations may be distributed outside these limits, where land use change is one of the main threats (<xref ref-type="bibr" rid="B11">Gaglio et al. 2017</xref>; <xref ref-type="bibr" rid="B21">Jaramillo Coronel et al. 2025</xref>). However, until new information is available, we suggest <italic><tp:taxon-name><tp:taxon-name-part taxon-name-part-type="genus" reg="Pristimantis">P.</tp:taxon-name-part> <tp:taxon-name-part taxon-name-part-type="species" reg="fergusoni">fergusoni</tp:taxon-name-part></tp:taxon-name></italic> sp. nov. should be categorized as Data Deficient DD with an estimated extent of occurrence &lt; 5000 km<sup>2</sup>.</p></tp:treatment-sec><tp:treatment-sec sec-type="Etymology"><title>Etymology.</title><p>The new species is named in honor of Robert T. Ferguson II, an amateur naturalist and conservationist passionate about herpetofauna worldwide. A citizen scientist, Ferguson helped multiple herp atlas projects in the United States and the conservation and land acquisition in biodiversity hotspots across Latin America. He worked to raise awareness and support for conservation through photography and outreach with Rainforest Trust, Ecominga, and other organizations. This species’ legacy is meant to serve as a reminder that everyone can do something for the betterment of our planet.</p></tp:treatment-sec><ref-list><ref id="B17"><mixed-citation xmlns:xlink="http://www.w3.org/1999/xlink" xlink:type="simple">Heinicke MP, Duellman WE, Hedges SB (2007) Major Caribbean and Central American frog faunas originated by ancient oceanic dispersal. Proceedings of the National Academy of Sciences of the United States of America 104(24): 10092–10097. <ext-link xlink:href="10.1073/pnas.0611051104" ext-link-type="doi" xlink:type="simple">https://doi.org/10.1073/pnas.0611051104</ext-link></mixed-citation></ref><ref id="B47"><mixed-citation xmlns:xlink="http://www.w3.org/1999/xlink" xlink:type="simple">Urgilés VL, Sánchez-Nivicela JC, Nieves C, Yánez-Muñoz MH (2014) Ranas terrestres en los ecosistemas surandinos de Ecuador I: Dos nuevas especies de <tp:taxon-name><tp:taxon-name-part taxon-name-part-type="genus">Pristimantis</tp:taxon-name-part></tp:taxon-name> (<tp:taxon-name><tp:taxon-name-part taxon-name-part-type="order">Anura</tp:taxon-name-part></tp:taxon-name>: <tp:taxon-name><tp:taxon-name-part taxon-name-part-type="family">Craugastoridae</tp:taxon-name-part></tp:taxon-name>) de la ladera oriental. ACI Avances en Ciencias e Ingenierías 6(1). <ext-link xlink:href="10.18272/aci.v6i1.159" ext-link-type="doi" xlink:type="simple">https://doi.org/10.18272/aci.v6i1.159</ext-link></mixed-citation></ref><ref id="B40"><mixed-citation xmlns:xlink="http://www.w3.org/1999/xlink" xlink:type="simple">Reyes-Puig JP, Reyes-Puig C, Franco-Mena D, Jost L, Yánez-Muñoz MH (2022) Strong differentiation between amphibian communities on two adjacent mountains in the Upper Rio Pastaza watershed of Ecuador, with descriptions of two new species of terrestrial frogs. ZooKeys 1081: 35–87. <ext-link xlink:href="10.3897/zookeys.1081.71488" ext-link-type="doi" xlink:type="simple">https://doi.org/10.3897/zookeys.1081.71488</ext-link></mixed-citation></ref><ref id="B12"><mixed-citation xmlns:xlink="http://www.w3.org/1999/xlink" xlink:type="simple">Gardenfors U, Hilton-Taylor C, Mace GM, Rodriguez JP (2001) The Application of IUCN Red List Criteria at Regional Levels. Conservation Biology: The Journal of the Society for Conservation Biology 15(5): 1206–1212. <ext-link xlink:href="10.1111/j.1523-1739.2001.00112.x" ext-link-type="doi" xlink:type="simple">https://doi.org/10.1111/j.1523-1739.2001.00112.x</ext-link></mixed-citation></ref><ref id="B11"><mixed-citation xmlns:xlink="http://www.w3.org/1999/xlink" xlink:type="simple">Gaglio M, Aschonitis VG, Mancuso MM, Reyes Puig JP, Moscoso F, Castaldelli G, Fano EA (2017) Changes in land use and ecosystem services in tropical forest areas: A case study in Andes mountains of Ecuador. The International Journal of Biodiversity Science, Ecosystem Services &amp; Management 13(1): 264–279. <ext-link xlink:href="10.1080/21513732.2017.1345980" ext-link-type="doi" xlink:type="simple">https://doi.org/10.1080/21513732.2017.1345980</ext-link></mixed-citation></ref><ref id="B21"><mixed-citation xmlns:xlink="http://www.w3.org/1999/xlink" xlink:type="simple">Jaramillo Coronel LJ, Mancheno Herrera AC, Guzmán Guaraca AC, Mollocana Lara JG (2025) Analysis and prediction of land use/land cover change in the Llanganates-Sangay Connectivity Corridor by 2030. La Granja 41(1): 11–32. <ext-link xlink:href="10.17163//lgr.n41.2025.01" ext-link-type="doi" xlink:type="simple">https://doi.org/10.17163//lgr.n41.2025.01</ext-link></mixed-citation></ref></ref-list></tp:taxon-treatment>
